# Supplementary material for: Evaluation of factors associated with severe and frequent back pain in high school athletes
Source: PLoS One. 2017 Feb 21;12(2):e0171978. doi: 10.1371/journal.pone.0171978 (PMC5319774; doi:10.1371/journal.pone.0171978)
Supplement: S1 Table — (XLSX) [file pone.0171978.s001.xlsx]

## Sheet: Sheet1
AGE	SEX	V1	V2	V3	V4	V5	V6	V7	V8	V9	V10	V11	V12	V13	V14	V15	V16	V17	V18	V19	V20	V21	V22	V23	V24	V25	V26	V27	V28	V29	V30	V31	V32	V33	V34	V35	V36	V37	V38	V39	V40	V41	V42	V43	V44	V45	V46	V47	V48
15	1	20.736	3	1	1	1	1	1	3	3	1	1	6	2	1.8	3	1	3	108	3	3	3	2	2	0	2	0	5	5	7	2	3	1	3	2	2	2	1	127.15	127.15	3	1	1	1	1	1	1	1	1
15	1	22.0062	3	1	2	1	1	1	3	3	2	1	2	2	5.7	9	1	2	60	2	4	4	2	2	0	1	1	2	1	0	2	3	1	4	2	2	1	1	155.14	155.14	2	1	1	1	1	1	1	1	1
15	1	22.0257	3	1	2	1	1	1	3	3	2	1	1	2	0.2	9	2	2	24	2	4	4	2	2	0	1	1	4	4	7	2	2	2	2	2	2	2	1	157.46	157.46	1	1	5	1	1	1	2	1	1
15	1	23.768	4	1	1	1	1	1	2	2	3	1	3	2	3.8	3	1	3	96	3	2	2	2	2	0	2	0	3	2	7	2	5	4	2	2	2	2	1	120.46	120.46	3	1	2	1	1	2	1	1	1
15	1	26.0276	4	1	1	1	1	1	3	3	3	1	4	2	4.1	3	2	3	5	1	1	1	2	1	2	1	1	4	4	0	2	4	4	1	2	2	2	1	141.58	141.58	2	1	2	1	1	1	1	1	1
15	2	19.9496	3	2	0	1	1	1	5	5	2	1	5	2	5.7	9	2	1	0	1	4	4	2	2	0	2	0	5	5	0	2	3	1	4	2	2	2	1	33.53	33.53	0	1	5	0	1	1	1	1	1
15	2	21.2569	3	1	2	6	1	1	3	2	1	1	6	2	0.8	1	2	3	5	1	4	4	2	2	0	1	1	4	5	0	2	3	1	2	2	2	2	1	64.64	64.64	1	6	2	1	1	1	1	1	1
15	2	21.3599	3	1	2	2	1	1	3	3	1	1	3	2	2.5	1	2	2	6	1	4	4	2	1	2	1	1	4	4	0	2	3	1	1	2	2	2	1	58.99	58.99	4	2	1	4	1	1	1	1	1
15	2	22.1488	3	1	1	6	1	1	3	2	2	1	6	1	5	3	1	2	24	2	2	2	2	2	0	1	1	2	3	0	2	4	4	2	1	1	2	1	74.94	74.94	2	6	5	4	1	1	1	1	1
15	2	22.9182	3	2	0	2	1	1	5	5	2	1	6	2	2.3	9	2	1	24	2	3	3	2	2	0	1	2	4	5	0	2	3	1	2	1	2	2	1	69.68	69.68	0	2	5	0	1	1	1	1	1
15	2	24.3672	4	1	1	2	1	1	3	3	2	1	3	2	2.8	9	2	2	12	1	2	2	2	2	0	1	1	1	1	1	2	3	1	2	2	2	2	1	47.41	47.41	1	2	2	1	1	1	1	1	1
15	2	25.9688	4	1	2	1	1	1	3	2	1	1	5	2	3.4	9	2	2	12	1	4	4	2	2	0	2	0	4	4	7	2	3	1	2	2	2	2	1	79.04	79.04	2	1	1	1	1	1	1	1	1
16	1	17.4364	3	1	2	1	1	1	3	2	2	1	6	2	2.5	3	1	2	108	3	3	3	2	2	0	1	2	5	4	0	2	2	2	1	2	2	2	1	79.81	79.81	1	1	5	1	1	1	1	3	1
16	1	18.1179	3	1	2	1	1	1	3	2	3	1	1	2	5	3	2	2	60	2	4	4	2	2	0	1	1	4	4	7	2	2	2	3	2	2	2	1	106.74	106.74	1	1	5	4	1	1	1	1	1
16	1	18.3537	3	1	1	1	1	1	2	3	2	1	2	2	5.8	9	2	2	12	1	2	2	2	1	2	1	1	5	4	3	2	1	2	3	2	2	2	1	100.7	100.7	1	1	2	1	1	1	1	1	1
16	1	19.3789	3	1	1	2	1	1	3	3	2	1	6	2	4.3	9	1	3	84	3	5	3	2	2	0	1	1	4	4	7	1	2	2	3	2	2	2	1	122.81	122.81	2	2	2	1	1	1	1	1	1
16	1	19.4932	3	1	2	1	1	1	3	5	1	1	1	2	3.8	3	2	3	72	3	3	3	2	2	0	1	1	4	5	7	2	2	2	1	2	2	2	1	97.08	97.08	3	1	1	0	1	1	1	1	1
16	1	20.378	3	1	1	6	1	1	3	3	2	1	6	2	8.4	4	0	2	24	2	3	3	2	2	0	2	0	2	5	7	2	2	2	1	0	2	2	1	119.09	119.09	1	6	2	1	1	1	1	1	1
16	1	20.5986	3	2	0	2	1	1	2	3	2	1	4	2	5.5	3	2	1	0	1	5	3	2	2	0	2	0	5	5	7	2	3	1	1	2	2	2	1	87.64	87.64	0	2	2	1	1	1	1	1	1
16	1	22.2222	3	1	1	6	1	1	2	2	2	1	1	2	3.5	3	1	3	156	3	2	2	2	1	2	1	1	5	5	3	2	3	1	2	2	2	2	1	115.01	115.01	3	6	5	1	1	1	1	1	1
16	1	27.8393	4	1	1	2	1	1	3	3	2	1	1	2	1.9	1	1	3	24	2	4	4	2	2	0	1	1	5	5	4	2	4	4	2	2	2	2	2	107.88	107.88	3	2	2	0	1	1	1	3	1
16	1	33.4259	4	1	1	1	1	1	3	2	3	1	1	2	2.5	3	1	3	60	2	4	4	2	2	0	1	1	5	5	0	2	4	4	2	2	2	2	2	129.92	129.92	2	1	1	0	1	1	1	3	1
16	2	16.65	3	1	2	1	1	1	3	3	3	1	4	2	3.2	9	2	2	48	2	3	3	2	2	0	1	1	5	5	7	1	3	1	1	2	2	2	1	58.8	58.8	2	1	5	1	1	1	2	1	1
16	2	18.1936	3	1	1	2	1	1	3	2	2	1	5	2	2.8	1	2	2	48	2	2	2	2	2	0	1	1	3	3	7	2	2	2	1	2	2	2	1	49.56	49.56	1	2	1	1	1	1	1	1	1
16	2	19.2651	3	1	1	1	1	1	3	3	3	1	2	2	6.3	9	2	2	12	1	2	2	1	1	2	1	6	4	4	4	2	1	2	1	2	2	2	1	52.91	52.91	1	1	2	1	1	1	1	1	1
16	2	20.1562	3	1	1	1	1	1	2	2	2	1	2	1	3.2	1	2	3	24	2	4	4	2	2	0	1	1	3	5	7	2	3	1	4	2	1	2	1	59.22	59.22	1	1	1	1	1	1	1	3	1
17	1	22.469	3	1	1	1	1	1	3	6	3	1	1	2	1	3	1	3	96	3	1	1	2	2	0	1	2	1	1	0	2	3	1	2	2	2	2	1	104.34	104.34	2	1	2	1	1	1	1	3	1
17	1	23.1434	3	1	1	1	1	1	3	2	2	1	4	2	3.6	1	1	2	24	2	1	1	2	1	6	1	1	3	5	0	0	3	1	4	2	2	2	1	93.78	93.78	4	1	1	4	1	1	1	1	1
17	1	23.4874	3	1	1	1	1	1	3	2	2	1	6	3	4.8	1	2	2	12	1	4	4	1	1	2	1	1	2	4	7	1	3	1	1	2	1	1	1	123.19	123.19	1	1	5	1	1	1	1	1	1
17	1	24.1038	3	1	1	6	1	1	2	5	1	1	6	2	3.7	3	0	2	0	1	0	0	0	0	0	0	0	0	0	0	0	0	0	0	0	0	0	1	92.78	92.78	1	6	5	1	1	1	1	1	1
17	1	24.8163	4	1	1	2	1	1	3	2	1	1	1	2	1.2	3	1	3	132	3	2	2	2	2	0	1	1	2	5	7	1	3	1	4	2	2	2	1	99.52	99.52	3	2	2	0	1	1	1	1	1
17	1	33.5726	4	1	1	1	1	1	3	3	2	1	1	2	2.6	4	0	2	18	2	4	4	2	2	0	1	1	5	4	7	1	4	4	2	2	2	2	2	137.14	137.14	2	1	2	1	1	1	2	1	1
17	2	18.4033	3	1	1	6	1	1	3	5	2	1	6	2	4	9	1	2	12	1	4	4	2	2	0	2	0	5	5	0	2	2	2	3	2	2	2	1	87.51	87.51	2	6	2	1	1	1	1	1	1
17	2	18.9448	3	1	1	1	1	1	3	2	1	1	1	2	3	9	2	3	60	2	3	3	2	2	0	1	2	2	3	7	2	3	1	1	2	2	2	1	66.31	66.31	2	1	2	1	1	1	1	1	2
17	2	30.3704	4	1	1	3	1	1	3	3	1	1	5	2	5.3	1	1	3	96	3	2	2	2	1	2	1	1	2	2	0	2	4	4	1	2	2	2	2	106.24	106.24	2	2	1	1	1	1	1	1	1
18	1	26.5469	4	1	1	2	1	1	3	2	3	1	6	3	7.4	3	1	3	48	2	4	4	1	2	0	1	1	5	3	7	2	4	4	2	2	2	2	2	118.59	118.59	2	2	2	1	1	1	1	1	1
18	2	25.077	4	1	2	2	1	1	3	2	3	1	1	2	2.2	3	0	3	12	1	4	4	2	2	0	1	1	4	3	7	2	3	1	2	2	2	2	1	70.31	70.31	3	2	2	1	2	1	1	3	1
19	1	24.2286	3	1	2	1	1	1	2	2	1	1	2	2	2	4	2	2	0	1	4	4	2	1	3	1	1	5	4	7	1	3	1	3	2	2	1	1	162.51	162.51	3	1	2	0	1	1	1	1	1
19	2	25.2932	4	1	2	1	1	1	2	2	3	1	5	2	7.3	9	2	2	12	1	4	4	2	2	0	1	1	5	4	0	2	3	1	2	2	2	2	1	57.96	57.96	2	1	2	1	1	1	1	1	1
20	1	21.2963	3	1	1	1	1	1	3	3	2	1	6	2	1.7	4	1	3	12	1	4	4	2	2	0	1	1	4	4	7	2	2	2	3	2	2	1	1	110.61	110.61	3	1	2	1	1	1	1	1	1
14	2	23.6234	4	1	2	1	1	2	6	6	1	1	6	2	7.8	3	2	0	12	1	2	2	2	2	0	1	2	4	4	7	2	4	4	2	2	2	2	1	79.45	79.45	2	1	2	1	1	1	1	1	1
15	1	23.4885	4	1	1	1	1	2	3	3	2	1	2	3	3	3	1	3	96	3	2	2	2	2	0	2	0	4	4	6	2	3	1	4	2	2	2	1	75.24	75.24	2	1	1	1	1	1	2	1	1
15	1	24.2724	4	1	2	3	1	2	3	3	2	1	6	2	2.8	3	2	3	12	1	4	4	2	2	0	1	1	1	4	7	2	4	4	2	2	2	2	1	124.18	124.18	1	2	5	4	1	1	1	1	1
15	2	20.1362	3	1	2	2	1	2	3	2	1	1	4	2	4.9	1	2	2	84	3	2	2	2	2	0	2	0	4	1	0	2	4	4	1	2	2	2	1	34.89	34.89	4	2	2	1	1	1	1	1	1
15	2	22.4432	3	1	1	1	1	2	3	3	2	1	4	2	3	1	2	2	12	1	3	3	2	2	0	2	0	4	5	0	2	3	1	4	2	2	2	1	64.47	64.47	2	1	2	1	1	1	1	1	1
15	2	23.9813	4	1	1	2	1	2	2	2	2	1	6	2	1.9	1	1	3	12	1	4	4	2	2	0	2	0	5	5	0	2	0	0	0	0	0	0	1	40.57	40.57	1	2	1	1	1	1	1	1	1
15	2	26.6667	4	1	1	1	1	2	3	3	2	1	1	2	1.5	3	2	3	72	3	1	1	1	1	2	1	1	2	3	7	2	4	4	2	2	2	2	1	61.05	61.05	2	1	2	1	1	1	1	1	1
16	1	18.5132	3	1	2	1	1	2	3	3	2	1	3	2	1	9	2	2	36	2	2	2	2	2	0	1	1	3	5	0	2	1	2	1	2	2	2	1	79.01	79.01	1	1	2	1	1	1	1	1	1
16	1	21.3346	3	1	2	1	1	2	3	3	2	1	3	2	3	3	1	2	72	3	4	4	2	1	2	1	2	3	5	7	1	2	2	1	2	2	2	1	99.64	99.64	1	1	1	0	1	1	2	1	1
16	1	22.4001	3	1	1	1	1	2	3	5	1	1	1	2	3.4	9	1	3	24	2	4	4	2	1	2	1	1	4	4	0	2	3	1	1	2	2	2	1	105.09	105.09	1	1	2	1	1	1	1	1	1
16	1	23.1663	3	1	2	3	1	2	3	3	2	1	3	2	3.4	3	2	3	48	2	2	2	1	2	0	1	1	4	2	7	2	4	4	4	2	2	2	1	106.74	106.74	2	2	1	0	1	1	2	1	1
16	1	24.5997	4	1	1	3	1	2	3	3	3	1	4	2	5	9	2	1	5	1	4	4	2	2	0	1	1	4	4	7	1	4	4	1	2	2	2	1	128.68	128.68	1	2	1	1	1	1	1	1	1
16	2	19.1953	3	1	1	1	1	2	3	3	1	1	4	2	7.3	9	2	2	12	1	4	4	2	2	0	2	0	3	5	0	2	3	1	4	2	2	2	1	50.07	50.07	1	1	2	0	1	1	1	3	1
16	2	19.5265	3	1	1	1	1	2	2	3	2	1	3	1	2.9	1	0	3	0	1	4	4	2	2	0	1	1	3	3	7	2	4	4	2	2	2	2	1	63.21	63.21	1	1	1	1	1	1	1	1	1
16	2	20.6892	3	1	1	2	1	2	3	2	2	1	2	2	3	9	1	3	24	2	1	1	2	2	0	1	1	4	4	7	2	3	1	1	2	2	2	1	62.91	62.91	2	2	5	1	1	1	1	1	1
16	2	21.0172	3	1	2	1	1	2	3	3	3	1	2	2	3.8	9	2	2	12	1	4	4	2	2	0	1	2	4	5	0	2	4	4	2	2	2	2	1	76.14	76.14	2	1	1	1	1	1	1	1	1
16	2	21.1797	3	1	1	1	1	2	2	3	3	1	6	2	2.8	3	2	3	96	3	4	4	2	1	2	1	1	3	5	5	2	3	1	2	1	2	2	1	74.74	74.74	2	1	2	1	1	2	1	1	1
17	1	18.6249	3	1	2	2	1	2	3	2	2	1	6	3	2.3	3	2	2	6	1	2	2	2	2	0	1	2	2	3	7	2	1	2	3	2	2	2	1	102.85	102.85	3	2	2	0	2	1	1	1	1
17	1	19.9496	3	1	1	1	1	2	3	3	1	1	1	2	7	9	1	2	36	2	4	4	2	2	0	1	1	2	3	6	2	2	2	1	2	2	2	1	85.02	85.02	1	1	5	4	1	1	1	1	1
17	1	20.4219	3	1	1	1	1	2	3	3	1	1	1	2	1	3	1	3	84	3	2	2	2	2	0	1	1	1	1	2	2	3	1	2	1	2	1	1	86.68	86.68	2	1	1	1	1	1	1	1	1
17	1	20.9568	3	1	1	1	1	2	2	2	2	1	2	2	4	3	2	2	60	2	4	4	2	2	0	1	1	2	4	7	2	2	2	3	2	2	2	1	90.65	90.65	1	1	1	1	1	1	1	1	1
17	1	22.3399	3	1	1	2	1	2	3	2	3	1	1	2	10	4	2	2	12	1	4	4	2	2	0	2	0	5	1	7	1	2	2	2	2	2	2	1	117.38	117.38	1	2	2	1	1	1	1	1	1
17	1	22.6582	3	1	1	1	1	2	3	2	2	1	3	2	0.1	3	2	3	125	3	1	1	2	2	0	2	0	4	4	7	2	2	2	3	2	2	2	1	139.31	139.31	3	1	1	1	1	1	1	1	1
17	1	23.577	3	1	1	1	1	2	3	3	2	1	1	2	4.3	4	1	3	12	1	4	4	2	2	0	2	0	1	1	6	2	3	1	4	2	2	2	1	90.54	90.54	3	1	1	1	1	1	1	1	1
17	1	24.8649	4	1	1	2	1	2	2	2	2	1	3	2	5.2	3	1	2	24	2	4	4	2	2	0	1	1	2	1	1	2	0	0	4	2	2	2	1	155.97	155.97	2	2	2	4	1	1	1	1	1
17	1	25.2174	4	1	2	1	1	2	2	6	2	1	4	2	3.4	3	2	2	96	3	1	1	2	1	3	1	2	3	4	7	2	3	1	1	2	2	2	1	126.29	126.29	2	1	5	1	1	1	1	1	1
17	1	25.6639	4	1	1	2	1	2	3	3	3	1	2	2	1.5	1	1	3	60	2	1	1	2	2	0	2	0	3	5	7	2	3	1	4	2	2	2	1	147.71	147.71	2	2	2	1	1	1	1	1	1
17	1	31.1514	4	1	2	2	1	2	3	3	1	1	6	2	0.9	9	2	2	12	1	4	4	1	2	0	1	0	3	2	7	2	4	4	2	2	2	2	2	117.15	117.15	1	2	1	1	1	1	1	1	1
17	2	19.247	3	1	1	1	1	2	2	3	2	1	1	2	1.3	1	1	3	36	2	4	4	2	2	0	2	0	5	4	0	2	1	2	3	2	2	2	1	61.24	61.24	2	1	2	0	1	1	2	1	2
17	2	25.2826	4	1	1	1	1	2	3	3	2	1	2	2	1.3	1	1	3	12	1	4	4	2	1	2	1	1	3	4	7	2	4	4	2	2	2	2	2	61.97	61.97	2	1	1	1	1	1	1	1	1
18	1	20.9392	3	1	1	1	1	2	3	2	1	1	1	2	1.5	1	2	2	12	1	2	2	2	1	3	1	1	1	2	0	2	2	2	1	2	2	2	1	118.11	118.11	2	1	1	1	1	1	1	3	1
18	1	20.9573	3	1	1	1	1	2	2	2	3	1	3	2	3.3	3	1	3	108	3	4	4	2	2	0	1	1	3	3	7	2	2	2	3	2	2	2	1	103.8	103.8	2	1	1	1	1	1	1	1	1
18	1	26.3809	4	1	1	6	1	2	3	3	2	1	1	2	4.2	4	1	3	36	2	2	2	2	2	0	1	1	3	4	7	2	4	4	2	2	2	2	2	107.59	107.59	2	6	2	1	1	1	1	1	1
18	2	24.3824	3	1	1	2	1	2	3	2	1	1	3	2	3.1	3	1	3	96	3	2	2	2	1	2	1	1	4	5	7	2	3	1	1	2	2	2	1	67.92	67.92	2	2	1	4	1	1	1	3	1
19	1	20.9712	3	1	2	1	1	2	3	3	2	1	6	2	1.6	9	2	3	48	2	4	4	2	1	3	1	1	3	5	0	2	3	1	3	2	1	1	1	126.44	126.44	2	1	5	0	1	1	1	1	1
19	2	25.3565	4	1	1	1	1	2	3	3	2	1	3	2	2.3	3	2	2	24	2	2	2	2	1	2	1	1	2	4	0	2	3	1	1	2	2	2	1	62.19	62.19	2	1	2	1	1	1	1	1	1
20	1	27.9195	4	1	1	6	1	2	2	2	2	1	6	2	4.3	1	1	3	96	3	4	4	2	2	0	1	1	3	3	0	2	4	4	2	2	2	2	1	162.51	162.51	3	6	2	1	1	1	1	1	1
14	2	22.4113	3	1	2	1	1	4	3	2	2	1	3	1	3	3	1	3	72	3	1	1	2	2	0	1	1	1	2	1	2	3	1	2	2	2	2	1	86.71	86.71	2	1	2	1	1	1	1	1	1
15	2	20.6523	3	1	1	3	1	4	3	2	2	1	6	1	1.8	1	1	2	60	2	3	3	2	2	0	2	0	3	4	7	2	3	1	4	2	2	2	1	64.61	64.61	1	2	1	0	1	1	1	1	1
16	2	23.9062	3	1	1	1	1	4	3	2	3	1	4	1	4.4	9	2	2	12	1	2	2	2	2	0	1	1	2	2	4	2	4	4	2	2	1	2	1	69.91	69.91	1	1	2	1	1	1	1	3	1
16	2	24.7475	4	1	1	2	1	4	3	3	1	1	1	2	7	9	1	2	120	3	4	4	2	2	0	1	1	3	2	6	2	4	4	2	2	2	2	1	74.89	74.89	1	2	1	1	1	1	1	1	1
17	1	20.8912	3	2	0	1	1	4	3	3	3	1	6	2	2.3	4	2	2	12	1	2	2	2	1	2	1	1	3	4	0	2	0	0	0	0	0	0	1	118.3	118.3	0	1	2	1	1	1	1	1	1
17	2	22.6971	3	1	2	1	1	4	3	2	2	1	3	1	2.8	9	2	3	0	1	4	4	2	2	0	2	0	4	4	7	2	3	1	1	2	2	2	1	70.16	70.16	2	1	1	1	1	1	1	1	1
18	1	20.1872	3	1	1	1	1	4	3	2	1	1	3	2	5.6	4	2	3	36	2	3	3	1	2	0	1	1	2	3	1	2	2	2	3	2	2	2	1	113.57	113.57	3	1	2	1	1	1	1	1	1
19	1	33.391	4	1	1	2	1	4	5	2	2	1	6	1	8.2	1	2	3	12	1	5	3	2	1	8	1	1	2	1	4	1	4	4	2	2	2	2	2	117.54	117.54	2	2	2	4	1	1	1	3	1
19	2	22.4633	3	1	1	2	1	4	3	5	1	1	1	2	0.8	3	2	0	0	1	2	2	1	2	0	1	1	1	1	1	1	3	1	4	2	2	2	1	93.65	93.65	2	2	1	1	1	1	1	1	1
20	2	26.2375	4	1	1	1	1	4	3	2	1	1	3	2	1.6	3	1	2	0	1	2	2	2	2	0	1	1	5	5	0	2	3	1	2	2	2	2	2	70.37	70.37	3	1	2	1	1	1	1	1	1
15	1	21.1604	3	1	2	3	2	1	2	2	2	1	2	2	2.8	3	2	1	5	1	1	1	2	2	0	2	0	0	4	1	2	3	1	3	2	2	2	1	114.24	114.24	1	2	2	1	1	1	1	1	1
15	2	17.223	3	1	2	2	2	1	3	2	2	1	3	2	2.5	9	2	1	12	1	5	3	2	2	0	1	1	2	4	7	1	2	2	3	2	2	2	1	34.56	34.56	1	2	2	1	1	1	1	1	1
16	1	22.7273	3	1	1	2	2	1	3	2	2	1	2	2	1.7	9	1	3	24	2	1	1	2	2	0	2	0	2	4	7	1	4	4	2	2	2	2	1	108.12	108.12	2	2	1	1	1	1	1	1	1
16	1	24.0597	4	1	1	2	2	1	3	3	3	1	1	1	1	3	1	2	84	3	2	2	2	1	2	2	0	5	1	1	2	3	1	1	2	2	2	1	102.84	102.84	2	2	1	0	2	1	1	3	1
16	1	25.0886	4	1	2	1	2	1	2	2	1	1	2	2	1.3	9	2	3	0	1	1	1	2	2	0	2	0	1	4	1	2	0	0	0	0	0	0	2	91.62	91.62	2	1	2	1	1	2	1	3	1
17	1	29.4076	4	1	1	2	2	1	3	2	2	1	3	2	4.8	3	1	3	120	3	4	4	2	2	0	1	1	3	4	4	1	3	1	2	2	2	2	2	106.07	106.07	2	2	2	1	1	1	1	1	1
15	2	21.8741	3	1	1	1	2	2	3	3	1	1	1	2	1.5	3	1	3	36	2	4	4	2	1	2	1	1	5	5	7	2	3	1	2	2	2	2	1	51.21	51.21	2	1	2	1	1	1	1	1	1
16	1	23.3172	3	1	1	2	2	2	3	2	2	1	6	2	3.6	4	2	2	6	1	4	4	2	1	2	1	1	4	3	7	2	3	1	4	2	2	2	2	116.94	116.94	1	2	2	1	1	1	1	1	1
16	1	27.8159	4	1	1	1	2	2	3	3	3	1	2	2	3.5	9	1	2	12	1	2	2	1	1	2	1	1	3	4	7	2	4	4	2	2	2	2	1	111.16	111.16	1	1	2	1	1	1	1	1	1
16	2	23.2812	3	1	1	1	2	2	2	3	2	1	5	2	6.1	1	1	2	84	3	1	1	2	2	0	1	1	4	4	0	2	3	1	2	2	2	2	1	78.78	78.78	2	1	2	1	1	1	1	3	1
16	2	28.5059	4	1	1	1	2	2	3	3	2	1	1	2	2.3	3	1	2	192	3	2	2	2	2	0	2	0	3	2	7	2	3	1	2	2	2	2	2	77.39	77.39	1	1	2	4	1	1	2	1	1
18	2	19.5776	3	1	1	2	2	2	3	2	2	1	1	3	5	3	1	3	96	3	3	3	2	1	3	1	1	5	5	3	2	2	2	4	2	2	2	1	80.24	80.24	2	2	1	1	1	1	1	1	1
19	2	23.4559	3	1	1	2	2	2	2	3	2	1	4	2	2.6	9	1	3	0	1	2	2	1	1	4	1	1	4	5	6	2	3	1	2	1	2	2	1	62.8	62.8	2	2	1	1	1	1	1	1	1
16	1	19.9744	3	1	1	2	2	4	2	3	1	1	1	2	1.2	3	2	3	96	3	1	1	2	2	0	1	1	5	1	1	1	3	1	3	2	2	2	1	128.01	128.01	2	2	1	1	1	1	1	1	1
17	2	20.8684	3	1	1	1	2	4	2	3	2	1	2	2	5	3	1	3	0	1	1	1	1	2	0	1	1	1	1	1	1	2	2	2	1	2	1	1	90.69	90.69	1	1	2	1	1	1	1	1	1
18	1	24.7184	3	1	1	6	2	4	2	2	2	1	6	2	1	4	2	2	60	2	2	2	2	2	0	1	1	1	4	0	2	3	1	2	2	2	2	2	72.75	72.75	4	6	5	0	1	1	1	1	1
19	1	25.193	3	1	2	1	2	4	3	3	2	1	2	2	1	1	2	2	96	3	5	3	1	1	6	1	1	1	5	6	1	4	4	1	2	2	2	1	108.01	108.01	2	1	1	1	1	1	1	1	1
[truncated: 27 more columns]
